# Supplementary material for: A Lower CD4 Count Predicts Most Causes of Death except Cardiovascular Deaths. The Austrian HIV Cohort Study
Source: Int J Environ Res Public Health. 2021 Nov 28;18(23):12532. doi: 10.3390/ijerph182312532 (PMC8656512; doi:10.3390/ijerph182312532)
Supplement: Supplementary file 1 [file ijerph-18-12532-s001.zip]

Archive with 1 entries (1 files):
- ijerph-1404642-supplementary.pdf
